# Supplementary material for: Impact Analysis of Potential Induced Degradation on Crystalline Silicon Solar Cell Performance by Correlating Practical Diagnosis with MATLAB Simulation
Source: Materials (Basel). 2022 Nov 15;15(22):8056. doi: 10.3390/ma15228056 (PMC9699168; doi:10.3390/ma15228056)
Supplement: Supplementary file 1 [file materials-15-08056-s001.zip]

Archive with 1 entries (1 files):
- materials-1853155-supplementary.pdf
